# Supplementary material for: Oncolytic Measles Virus Encoding MicroRNA for Targeted RNA Interference
Source: Viruses. 2023 Jan 22;15(2):308. doi: 10.3390/v15020308 (PMC9964028; doi:10.3390/v15020308)
Supplement: Supplementary file 1 [file viruses-15-00308-s001.zip]

Archive with 1 entries (1 files):
- viruses-2166564-supplementary.pdf
